# Supplementary material for: Meiosis-associated expression patterns during starvation-induced cell fusion in the protist Fisculla terrestris
Source: BMC Biol. 2025 May 22;23:140. doi: 10.1186/s12915-025-02246-3 (PMC12096724; doi:10.1186/s12915-025-02246-3)
Supplement: Supplementary file 1 — Additional file 1: Table S1 DESeq2 expression level of the 41 DEGs showed the raw expression. [file 12915_2025_2246_MOESM1_ESM.txt]

Row.names	baseMean	log2FoldChange	lfcSE	stat	pvalue	padj	name	group	function	131270_S158	131272_S159	131274_S160	131276_S161	131278_S162	131280_S163	131282_S164	131284_S165	131286_S166	131288_S167
TRINITY_DN11766_c0_g1	2296,6	-1,3	0,09	-15	6,64E-50	3,11E-48	HOP1	meiosis specific	Crossover regulation	2645,88	3472,62	3622,21	3562,62	3130,79	1411,29	1295,89	1242,48	1305,37	1276,61
TRINITY_DN8866_c0_g1	633,49	-1,3	0,08	-16	2,24E-59	1,33E-57	EXO1	meioisis related	Recombinational repair	867,83	884,85	921,46	977,13	830,58	327,90	378,34	369,19	409,19	368,41
TRINITY_DN11289_c0_g1	2429,4	-1,2	0,07	-16	7,41E-61	4,60E-59	SLX1	meioisis related	Recombinational repair	3350,15	3512,88	3488,83	3589,23	2861,94	1446,24	1500,08	1515,04	1554,63	1474,67
TRINITY_DN7195_c0_g2	635,02	-1,2	0,09	-13	1,48E-39	5,08E-38	SMC6	meioisis related	Recombinational repair	747,49	867,47	931,25	975,29	859,79	427,60	368,61	407,48	387,58	377,65
TRINITY_DN10426_c9_g1	1738,2	-1	0,06	-17	2,74E-62	1,75E-60	SAD1	meioisis related	Bouquet formation	2193,32	2392,86	2526,98	2244,19	2331,13	1059,75	1165,06	1128,54	1133,91	1205,80
TRINITY_DN10573_c3_g1	551,57	-0,7	0,09	-8,1	6,07E-16	6,54E-15	RAD17	meioisis related	DNA damage sensing/response	600,87	651,52	684,06	778,95	709,47	423,49	375,68	404,74	439,44	447,43
TRINITY_DN5430_c0_g1	44878	-0,7	0,07	-9,6	5,73E-22	8,93E-21	RAD24	meioisis related	DNA damage sensing/response	49552,15	56165,83	60039,37	59319,56	49720,67	34990,36	35087,05	35490,50	35084,97	33332,47
TRINITY_DN22525_c0_g1	255,36	-0,6	0,09	-7,1	1,62E-12	1,36E-11	SPO11	meiosis specific	Double-strand break formation	318,66	314,78	336,52	280,75	304,92	192,22	216,57	195,99	200,27	192,93
TRINITY_DN8537_c0_g1	530,82	-0,6	0,09	-7	3,33E-12	2,73E-11	LIG4	meioisis related	Double-strand break repair (nonhomology end join)	643,25	581,06	628,99	695,46	645,05	377,24	405,74	428,44	413,51	489,50
TRINITY_DN10316_c5_g2	6697,5	-0,6	0,1	-6	2,26E-09	1,44E-08	RAD23	meioisis related	DNA damage sensing/response	6556,22	9212,73	8599,08	8358,36	7453,76	4862,94	6053,36	5673,67	5055,77	5149,54
TRINITY_DN7414_c1_g1	167,14	-0,6	0,1	-5,6	2,66E-08	1,51E-07	MRE11	meioisis related	DNA damage sensing/response	202,55	190,33	216,60	201,85	188,10	137,74	142,32	125,80	129,67	136,49
TRINITY_DN10206_c7_g1	291,14	-0,5	0,1	-4,7	2,45E-06	1,09E-05	RAD51	meioisis related	Recombinational repair	357,64	323,01	301,04	314,70	402,84	244,64	271,38	245,21	226,21	224,74
TRINITY_DN10614_c1_g2	387,02	-0,4	0,09	-4,7	2,16E-06	9,73E-06	REC8	meiosis specific	Double-strand break repair and meiotic divisions	408,49	440,14	516,41	451,41	397,68	319,67	334,14	343,67	334,27	324,28
TRINITY_DN2636_c0_g1	942,49	-0,2	0,06	-3,8	0,000121842	0,000426	KU	meioisis related	Double-strand break repair (nonhomology end join)	974,62	1030,35	1036,49	1024,84	999,79	873,71	865,40	912,49	876,01	831,23
TRINITY_DN16869_c0_g1	5330,5	-0,2	0,06	-2,9	0,004246829	0,010925	SAE2	meioisis related	Recombinational repair	5249,38	5681,55	5816,34	5977,46	5400,07	5039,74	5191,50	5190,53	5045,69	4712,38
TRINITY_DN10617_c1_g1	13465	0,2	0,08	2,59	0,009601973	0,022631	MER3	meiosis specific	Crossover regulation	13815,00	12712,80	10439,55	11948,50	13717,05	14074,88	14229,12	14240,68	14742,29	14726,18
TRINITY_DN6214_c0_g1	17158	0,32	0,06	5,51	3,51E-08	1,96E-07	RAD50	meioisis related	DNA damage sensing/response	13692,97	15642,80	15996,47	16202,00	14885,19	18986,13	18783,28	18507,78	19751,95	19132,74
TRINITY_DN10085_c0_g1	9228,2	0,32	0,07	4,33	1,50E-05	5,98E-05	MMS4	meioisis related	Recombinational repair	7177,43	8369,06	9270,90	8748,29	7476,95	10373,45	10180,58	10110,32	10429,97	10145,15
TRINITY_DN9867_c0_g1	762,38	0,34	0,08	4,39	1,16E-05	4,70E-05	SLX4	meioisis related	Recombinational repair	744,10	611,25	685,28	607,38	718,06	851,09	799,98	895,17	851,51	859,97
TRINITY_DN14049_c0_g1	37750	0,34	0,07	4,66	3,23E-06	1,41E-05	SGS1	meioisis related	Recombinational repair	28986,85	35433,52	36627,16	35306,95	30229,91	41503,06	42653,76	42273,55	43013,70	41476,50
TRINITY_DN8359_c0_g1	1290,5	0,36	0,08	4,52	6,18E-06	2,61E-05	DMC1	meiosis specific	Crossover regulation	1053,44	1162,12	1152,74	1272,56	1002,37	1296,17	1501,85	1477,67	1426,39	1559,85
TRINITY_DN2256_c0_g1	207,25	0,39	0,12	3,36	0,00078031	0,002347	MND1	meiosis specific	Crossover regulation	199,16	187,59	186,01	148,63	176,08	217,91	289,06	231,54	219,00	217,56
TRINITY_DN7995_c0_g1	147,71	0,46	0,15	3,14	0,001671925	0,004718	MLH1	meioisis related	Recombinational repair	144,92	129,02	81,99	112,85	149,45	173,71	157,35	153,15	193,07	181,64
TRINITY_DN25049_c0_g1	126,48	0,46	0,12	3,87	0,00011031	0,000388	MLH3	meioisis related	Recombinational repair	119,50	97,00	112,58	105,51	97,06	128,49	156,46	152,23	158,49	137,51
TRINITY_DN8416_c0_g1	66992	0,84	0,05	18,5	4,29E-76	3,75E-74	MSH6	meioisis related	Recombinational repair	44455,31	48292,73	48369,98	49763,88	48773,27	87855,70	85609,83	84090,41	88273,62	84439,99
TRINITY_DN7361_c0_g1	365,2	-0,2	0,11	-1,8	0,075808012	0,135257	FEN1	meioisis related	Recombinational repair	339,00	348,63	456,45	455,08	348,72	360,79	321,76	336,37	334,27	350,97
TRINITY_DN20935_c0_g1	41,335	-0,2	0,19	-1	0,339516758	0,458427	MUS81	meioisis related	Recombinational repair	44,92	35,69	55,07	46,79	37,79	37,00	38,89	40,11	43,22	33,87
TRINITY_DN10324_c0_g2	1628	-0,1	0,07	-1,6	0,101773207	0,173639	NBS1	meioisis related	Recombinational repair	1571,25	1729,45	1798,87	1828,56	1553,80	1541,83	1475,33	1460,35	1749,13	1571,13
TRINITY_DN8780_c0_g1	74,282	-0,1	0,16	-0,4	0,660815475	0,753267	MSH2	meioisis related	Recombinational repair	92,38	58,56	74,65	76,15	77,30	74,01	74,25	72,01	85,01	58,49
TRINITY_DN21874_c0_g1	126765	-0,1	0,09	-0,6	0,570409503	0,675922	SMC5	meioisis related	Recombinational repair	128498,80	129580,40	145381,60	134313,60	107710,20	137969,40	132795,70	126163,40	120711,80	104528,10
TRINITY_DN25236_c0_g1	7807,8	0,04	0,06	0,73	0,463035521	0,579184	MPH1	meioisis related	Recombinational repair	7241,84	7866,69	8020,26	8251,01	7080,13	7920,91	8038,74	7633,56	8265,88	7759,21
TRINITY_DN10560_c3_g1	1975	0,13	0,09	1,48	0,138538151	0,224467	DNA2	meioisis related	Recombinational repair	2356,03	1730,36	1726,67	1805,63	1807,18	2093,81	2102,06	2066,55	2068,99	1992,91
TRINITY_DN7054_c1_g1	874,77	0,16	0,08	2,11	0,034575647	0,069289	PMS1	meioisis related	Recombinational repair	770,37	754,92	948,38	857,86	804,81	923,04	874,24	929,81	913,47	970,80
TRINITY_DN10392_c13_g1	958,75	0,21	0,16	1,38	0,1682806	0,262863	RAD54	meioisis related	Recombinational repair	1097,51	866,55	561,69	733,08	1175,87	1028,92	1046,61	1020,97	1061,87	994,40
TRINITY_DN11985_c0_g1	55,4	0,29	0,17	1,71	0,086534583	0,151574	HOP2	meiosis specific	Crossover regulation	42,37	51,24	55,07	49,54	49,82	61,67	60,99	47,40	76,36	59,52
TRINITY_DN2033_c0_g1	121,74	0	0,13	-0,1	0,911024106	0,941717	ATM	meioisis related	DNA damage sensing/response	101,70	115,30	138,28	132,12	125,40	134,65	131,71	97,54	119,59	121,09
TRINITY_DN14368_c0_g1	626,44	-1	0,08	-12	2,71E-35	7,93E-34	CDC2	meioisis related	Meiotic entry	738,17	840,02	840,70	911,99	832,30	432,74	418,11	429,35	374,61	446,40
TRINITY_DN9973_c0_g1	478,76	-0,2	0,07	-2,3	0,022896323	0,048417	KU80	meioisis related	Double-strand break repair (nonhomology end join)	493,24	488,64	532,32	539,49	480,14	433,77	422,53	461,26	453,85	482,32
TRINITY_DN7906_c0_g1	141,23	0	0,12	-0,4	0,726302631	0,80602	MSH3	meioisis related	Recombinational repair	173,74	126,28	130,94	147,72	136,57	128,49	130,83	154,06	144,08	139,57
TRINITY_DN5274_c0_g1	12,21	0,42	0,36	1,16	0,248052389	0,359117	MSH5	meiosis specific	Crossover regulation	10,17	6,41	18,36	11,01	7,73	15,42	15,03	16,41	7,20	14,37
TRINITY_DN3073_c0_g1	408,26	0,37	0,07	5,14	2,77E-07	1,40E-06	RTEL1	meioisis related	Recombinational repair	358,49	354,12	349,98	375,25	344,43	474,88	436,68	473,11	453,85	461,80
